# Supplementary material for: TRPV4-Rho GTPase complex structures reveal mechanisms of gating and disease
Source: Nat Commun. 2023 Jun 23;14:3732. doi: 10.1038/s41467-023-39345-0 (PMC10290081; doi:10.1038/s41467-023-39345-0)
Supplement: Supplementary file 4 — Source Data [file 41467_2023_39345_MOESM4_ESM.xlsx]

## Sheet: Fig. 1b
	Average ratiomettric calcium levels, background subtracted, each column represents an average of 20-40 cells in the field
	Time (s)	TRPV4 alone									RhoA WT
	0	0.94586	0.71084	0.599753	0.695422	0.698635	0.581669	0.676676	0.646503	0.675706	0.484738	0.487368	0.497523	0.487291	0.468599	0.49965	0.464773	0.456516	0.452035
	10	0.962644	0.710873	0.590579	0.689943	0.697666	0.568351	0.677526	0.643853	0.678528	0.482124	0.490559	0.500079	0.489643	0.469231	0.504653	0.466673	0.463308	0.456052
	20	1.03731	1.18267	0.698172	0.82427	0.87382	0.659534	0.777054	0.759618	0.989266	0.480001	0.493302	0.504227	0.501215	0.472541	0.500201	0.468127	0.446498	0.458748
	30	1.34583	1.79669	1.4924	1.99972	1.6147	1.1532	1.07134	0.826336	1.4718	0.47852	0.500476	0.53405	0.53802	0.472721	0.502258	0.46685	0.471445	0.460576
	40	1.42304	2.16827	1.91194	2.40803	2.28294	1.61885	1.23645	0.80605	1.57795	0.486859	0.526254	0.539916	0.568056	0.475794	0.516265	0.466146	0.491235	0.454979
	50	1.45433	2.24284	2.1758	2.43444	2.55923	1.65586	1.32431	0.824122	1.82955	0.485448	0.592579	0.544809	0.619788	0.475445	0.526025	0.46761	0.476281	0.455012
	60	1.46275	2.18432	2.19344	2.39594	2.77401	1.61891	1.36269	0.866523	1.71069	0.488293	0.645904	0.533903	0.660044	0.478244	0.538985	0.467075	0.5051	0.457325
	70	1.45138	2.22931	2.15113	2.33274	2.95165	1.606	1.39276	0.902809	1.72944	0.482122	0.607346	0.541804	0.726515	0.477006	0.555531	0.462006	0.501565	0.449087
	80	1.42472	2.20031	2.1951	2.24434	3.09908	1.69038	1.41234	0.951087	1.74652	0.49245	0.554501	0.539987	0.772735	0.477839	0.555709	0.468583	0.523971	0.459349
	90	1.464	2.3142	2.10934	2.20712	3.08859	1.68697	1.46059	0.985387	1.70657	0.531871	0.53759	0.540081	0.77706	0.479949	0.557583	0.458091	0.50712	0.45285

## Sheet: Fig.2c,d
				GSK101 nM	currents ratio	S.E.M				GSK101 nM	currents ratio	S.E.M
			wt TRPV4	1	0.0517118	0.0534882			Y553A	100	0.0312052	0.0238711
				10	0.474964	0.0612572				1000	0.154805	0.0381238
				100	0.857134	0.0233545				10000	0.858655	0.0857314
				1000	1	0				30000	1	0
				GSK101 nM	currents ratio	S.E.M				GSK101 nM	currents ratio	S.E.M
			N474A	10	0.0252208	0.0150656			F524A	1	0.001	0
				100	0.0818912	0.0587402				10	0.0288375	0.00411389
				1000	0.929518	0.0110961				100	0.75767	0.0436691
				10000	1	0				1000	0.969707	0.0290288
										10000	1	0

## Sheet: Fig.2f,g_Supp Fig.6f
GSK279 Inhibiton Effect on hVR4/DM and mutants
			Peak Currents
	mutants	Recording	2mM 2APB	2mM 2APB/ 4µM GSK27 9 inhibiton	20µM Ruthenium Red	Inihibiton ratio
	hVR4 /DM	oocyte 1	22.75	2.8	2.85	1.00251
		oocyte 2	4.5	0.6	0.23	0.913349
		oocyte 3	3.81	0.45	0.32	0.962751
		oocyte 4	6.94	1.12	0.95	0.971619
		oocyte 5	38.55	1.92	1.8	0.996735
		oocyte 6	16.55	2.1	2.2	1.00697
	D743G	oocyte 1	4.65	1.9	0.3	0.632184
		oocyte 2	8.88	0.8	0.1	0.920273
		oocyte 3	6.4	2.3	0.9	0.745455
		oocyte 4	5.34	1.72	0.1	0.69084
		oocyte 5	4.65	1.91	0.33	0.634259
		oocyte 6	2.82	1.36	0.29	0.577075
	D546G	oocyte 1	11.52	4.8	0.8	0.626866
		oocyte 2	4.71	2.45	0.47	0.533019
		oocyte 3	0.61	0.39	0.1	0.431373
	D546A	oocyte 1	0.53	0.3	0.09	0.522727
		oocyte 2	0.55	0.35	0.06	0.408163
		oocyte 3	3.4	0.56	0.03	0.84273
		oocyte 4	1.34	0.53	0.07	0.637795
	D743A	oocyte 1	4	1.43	0.32	0.69837
		oocyte 2	5.4	0.6	0.1	0.90566
		oocyte 3	5.34	1.75	0.1	0.685115
		oocyte 4	3.7	1.25	0.45	0.753846
		oocyte 5	3.75	0.98	0.03	0.744624
		oocyte 6	3.89	1.4	0.2	0.674797
		oocyte 7	5.46	3.88	1.6	0.409326
		oocyte 8	1.79	0.55	0.02	0.700565
		oocyte 9	2.58	0.61	0.05	0.778656

## Sheet: Fig.4f
	GSK 101 Activated Currents inhibited by 10 µM Cd2+
	mutants	Recordings	5 µM GSK101	5 µM GSK101/10 µM Cd2+	20 µM RR	Non-inhibited Currents Ratio	inhibited Currents Ratio (1-G3)
	hVR4 WT	oocyte 1	16.41	16	1.05	0.973307	0.0266927
		oocyte 2	33.8	34.3	4.4	1.01701	-0.0170068
		oocyte 3	41	49.3	0.2	1.20343	-0.203431
		oocyte 4	48.6	41.3	8.5	0.817955	0.182045
		oocyte 5	30.8	30.2	10.6	0.970297	0.029703
		oocyte 6	98	83	3.5	0.84127	0.15873
	I715C	oocyte 1	20.6	3.6	2.48	0.0618102	0.93819
		oocyte 2	10.56	0.5	0.01	0.0464455	0.953555
		oocyte 3	28.4	1	0.5	0.0179211	0.982079
		oocyte 4	9.06	1.3	0.95	0.0431566	0.956843
		oocyte 5	9.1	1.7	0.7	0.119048	0.880952
		oocyte 6	22.53	1.2	0.2	0.0447828	0.955217
		oocyte 7	22.26	1.6	0.6	0.0461681	0.953832
	A716C	oocyte 1	7.3	6.7	1.05	0.904	0.096
		oocyte 2	3.86	3.58	0.17	0.924119	0.0758808
		oocyte 3	3.28	3.08	0.4	0.930556	0.0694444
		oocyte 4	5.98	5.8	0.6	0.966543	0.0334572
		oocyte 5	3.9	3.77	0.21	0.96477	0.0352304
		oocyte 6	4.1	3.89	0.3	0.944737	0.0552632
	L717C	oocyte 1	24	23	0.5	0.957447	0.0425532
		oocyte 2	72.1	68.2	1.5	0.944759	0.0552408
		oocyte 3	25.6	24.2	4.7	0.933014	0.0669856
		oocyte 4	24.5	23.2	2	0.942222	0.0577778
	M718C	oocyte 1	5.81	5.7	1.2	0.976139	0.0238612
		oocyte 2	6	5.5	0.2	0.913793	0.0862069
		oocyte 3	16.25	16.1	2.2	0.989324	0.0106762
		oocyte 4	13	13.12	1.5	1.01043	-0.0104348

## Sheet: Fig. 5e,f
	Average ratiomettric calcium levels, background subtracted, each column represents an average of 20-40 cells in the field
	Time (s)	WT									R269C									D263A									D263L									D263K									D263N
	0	0.625948	0.537396	0.933829	0.638812	0.678854	0.572904	0.794871	0.603548	0.65065	1.2425	0.927846	1.22477	1.05543	1.12945	1.26134	2.32545	1.3394	1.31019	1.00037	0.70757	0.706005	1.6542	1.13112	0.885346	1.28046	0.918829	0.891136	0.915265	0.905026	0.771022	1.55148	0.811733	1.11546	1.77485	1.39427	1.11008	1.01582	1.14582	0.859213	1.87399	0.792354	1.26461	1.24041	1.32696	0.816457	0.794146	0.859228	0.958661
	10	0.595067	0.539132	0.912671	0.632018	0.671908	0.571209	0.798521	0.599815	0.6398	1.26197	0.896729	1.21863	1.15048	1.14503	1.23838	2.35801	1.32539	1.3456	0.999593	0.709612	0.700012	1.67282	1.13999	0.886202	1.26459	0.912254	0.899734	0.922301	0.917397	0.764983	1.56711	0.823174	1.0922	1.76186	1.36398	1.1097	1.04426	1.13467	0.845493	1.90169	0.784118	1.26423	1.23968	1.29141	0.813832	0.767192	0.856213	0.958694
	20	0.695342	0.658908	1.11665	0.643565	0.766779	0.710903	0.932429	0.681193	0.716426	1.92777	1.35026	2.12447	2.2555	1.83632	1.49975	2.87374	2.03292	2.44411	1.79502	1.11663	1.23244	2.38348	1.31846	1.7986	1.74249	1.2416	1.32994	2.49934	2.52047	1.89386	2.07388	0.986684	2.40634	2.31804	1.72355	2.09271	2.77453	1.71127	1.65241	2.82192	1.12564	1.54277	1.96238	1.71772	1.23877	2.42634	1.35812	2.53241
	30	1.2307	1.45457	1.96161	0.852729	1.21064	1.27001	1.40891	1.259	1.34499	3.10891	2.64589	5.37562	3.17284	4.28591	2.51584	3.59616	4.0445	3.6799	3.84783	2.87843	3.35998	4.28018	2.11737	4.93842	3.21956	2.61921	3.63895	4.33235	3.81458	4.62875	2.93982	1.62295	4.04025	3.32444	2.94556	5.16989	5.46878	4.53268	4.18265	4.30165	2.676	2.44132	3.85689	3.06536	3.03712	3.80202	3.34445	5.16944
	40	2.05588	1.71943	2.60347	0.966235	1.67422	1.53614	1.87266	2.13605	1.95796	4.41485	3.20796	6.43626	4.59055	4.68545	3.22196	3.945	4.9435	4.30512	4.30679	4.51579	4.49195	4.61358	2.60177	5.45129	4.33359	4.01353	5.0142	4.35887	3.9949	5.76264	3.21102	3.19557	4.42258	3.70253	2.93445	5.6042	5.84392	5.92784	4.66307	5.22273	3.0384	2.61552	5.08578	4.43635	3.94209	3.98269	3.22104	5.16627
	50	2.54392	1.8822	2.61242	0.991601	1.74869	1.58369	1.99768	2.51466	2.16904	4.77981	3.2455	6.34653	5.16422	4.95953	3.35106	3.91186	5.16583	4.47769	4.55176	4.8585	4.94557	5.0931	3.38267	5.32882	5.38679	4.05049	5.33598	4.01999	3.72934	6.00653	3.77721	4.08391	4.72264	3.87647	2.95167	5.47673	5.56839	5.83861	4.58119	5.87796	3.22417	3.0611	5.14087	4.8075	4.00778	3.90247	3.1141	4.77986
	60	2.56338	2.1713	2.69327	1.05131	1.74774	1.57227	2.18322	2.54513	2.32722	4.63366	3.20422	6.05544	5.11961	5.00459	3.48072	3.92328	5.1995	4.33823	4.37921	4.86809	4.47564	5.06073	3.24554	5.17591	5.37146	3.94826	5.1997	3.96203	3.75238	5.31403	4.03535	4.73615	4.55052	3.90023	2.88524	5.53708	5.1216	5.87514	4.61606	5.41476	3.09366	3.16657	5.01567	4.93583	3.98803	3.64545	2.73845	4.59285
	70	2.6408	2.02261	2.62088	1.17698	1.73143	1.62383	2.37683	2.43638	2.39552	4.505	3.36951	5.83262	4.98438	4.97037	3.57202	3.90322	4.95299	4.07554	3.96119	4.2937	4.34547	4.99134	3.12169	5.11662	5.05804	3.84433	4.8826	3.94612	3.8403	4.95305	4.05189	4.93941	4.26731	3.90003	2.83421	5.58602	4.81779	5.63454	4.76157	5.42303	3.05069	3.4102	5.18749	5.02089	4.06159	3.3432	2.66159	4.42014
	80	2.57119	2.0896	2.57082	1.21111	1.70204	1.6106	2.38765	2.39881	2.42195	4.42507	3.44276	5.42837	5.04187	4.76463	3.47586	3.84145	5.05138	3.97786	4.14415	4.48508	4.40398	4.67137	3.15793	4.78175	4.81076	3.73547	4.64532	3.78558	3.71618	4.25719	4.19316	4.94666	4.14261	3.80471	2.7476	5.37914	4.70544	5.35399	4.37659	5.26973	2.93434	3.60037	4.8665	4.81183	3.96933	3.26781	2.54736	4.28318
	90	2.6431	1.99391	2.55871	1.23303	1.73504	1.5977	2.34594	2.29792	2.28486	4.37286	3.29705	5.16383	5.01532	4.41814	3.423	3.87294	4.89259	3.91475	3.91923	4.40883	4.39384	4.59814	3.06019	4.77112	4.92237	3.73848	4.45348	3.58157	3.713	4.13852	4.03561	4.72552	4.08798	3.72755	2.74809	5.194	4.53513	5.06365	4.27851	5.07234	2.64648	3.78011	4.62758	4.6218	4.00998	3.2591	2.57983	4.20754
[truncated: 33 more columns]

## Sheet: Fig. 5g,h
	Average ratiomettric calcium levels, background subtracted, each column represents an average of 20-40 cells in the field
	Time (s)	TRPV4 alone									RhoA WT									R5E									E54H									E54L									E54K
	0	0.94586	0.71084	0.599753	0.695422	0.698635	0.581669	0.676676	0.646503	0.675706	0.484738	0.487368	0.497523	0.487291	0.468599	0.49965	0.464773	0.456516	0.452035	0.572121	0.586589	0.55615	0.796093	0.600396	0.518421	0.51305	0.515098	0.496909	0.508913	0.540247	0.511329	0.51817	0.527918	0.477774	0.514219	0.469732	0.476689	0.512677	0.58986	0.513144	0.694992	0.546923	0.727043	0.503182	0.48984	0.573206	0.618825	0.602725	0.535582
	10	0.962644	0.710873	0.590579	0.689943	0.697666	0.568351	0.677526	0.643853	0.678528	0.482124	0.490559	0.500079	0.489643	0.469231	0.504653	0.466673	0.463308	0.456052	0.576495	0.578332	0.54993	0.78996	0.598842	0.522183	0.518543	0.516555	0.499112	0.50892	0.539335	0.515203	0.512735	0.530482	0.476433	0.517009	0.473228	0.474311	0.515977	0.60204	0.514472	0.663552	0.548213	0.719825	0.500987	0.478288	0.576329	0.616741	0.604676	0.536074
	20	1.03731	1.18267	0.698172	0.82427	0.87382	0.659534	0.777054	0.759618	0.989266	0.480001	0.493302	0.504227	0.501215	0.472541	0.500201	0.468127	0.446498	0.458748	0.771116	0.606883	0.912674	0.946106	0.80255	0.560427	0.578083	0.556613	0.638239	0.515145	0.573625	0.552073	0.54146	0.554803	0.48337	0.923915	0.481084	0.489944	0.559239	1.02929	0.74258	0.822172	0.577598	0.790676	0.579211	0.551153	0.97521	0.828436	0.80555	0.758026
	30	1.34583	1.79669	1.4924	1.99972	1.6147	1.1532	1.07134	0.826336	1.4718	0.47852	0.500476	0.53405	0.53802	0.472721	0.502258	0.46685	0.471445	0.460576	1.22824	1.02031	1.86087	2.12069	1.49316	1.04373	0.883579	0.740044	0.966239	0.557275	0.919894	1.29887	0.81568	0.60654	0.616878	0.678706	0.501333	0.669989	0.718666	2.37725	1.54732	1.25493	0.953257	1.07326	0.81983	0.942768	2.1862	1.31419	1.28082	1.92475
	40	1.42304	2.16827	1.91194	2.40803	2.28294	1.61885	1.23645	0.80605	1.57795	0.486859	0.526254	0.539916	0.568056	0.475794	0.516265	0.466146	0.491235	0.454979	1.50429	1.41239	2.24124	3.07788	1.98658	1.53113	1.06082	1.01298	1.31938	0.585978	0.893963	1.66656	0.83711	0.641254	0.719989	0.808129	0.531784	0.763047	0.941029	2.58193	2.0514	1.27704	1.29186	1.1308	0.955174	1.27383	2.60661	1.51497	1.43164	2.00812
	50	1.45433	2.24284	2.1758	2.43444	2.55923	1.65586	1.32431	0.824122	1.82955	0.485448	0.592579	0.544809	0.619788	0.475445	0.526025	0.46761	0.476281	0.455012	1.70915	1.56051	2.25551	3.12674	1.98	2.2728	1.20761	1.09573	1.37809	0.593081	0.843493	1.57448	0.842908	0.686603	0.687022	0.86371	0.54427	0.861664	1.04205	2.57823	2.1025	1.24361	1.38977	1.14548	1.12386	1.13643	2.76414	1.56567	1.48919	1.933
	60	1.46275	2.18432	2.19344	2.39594	2.77401	1.61891	1.36269	0.866523	1.71069	0.488293	0.645904	0.533903	0.660044	0.478244	0.538985	0.467075	0.5051	0.457325	1.73539	1.74956	2.26909	3.14638	2.10047	2.23694	1.28362	1.14332	1.25618	0.593942	0.846667	1.49143	0.826199	0.743749	0.678759	0.861587	0.539944	0.82802	1.03519	2.58084	2.12177	1.22175	1.4413	1.18011	1.21144	1.09707	2.85823	1.61634	1.55995	2.06826
	70	1.45138	2.22931	2.15113	2.33274	2.95165	1.606	1.39276	0.902809	1.72944	0.482122	0.607346	0.541804	0.726515	0.477006	0.555531	0.462006	0.501565	0.449087	1.92112	1.94395	2.24616	2.98921	1.92729	2.28297	1.3746	1.15745	1.3284	0.595221	0.836857	1.49661	0.775435	0.818385	0.676163	0.848738	0.548943	0.860202	1.05181	2.4323	2.08038	1.29452	1.50624	1.2143	1.36886	1.20198	2.71004	1.5036	1.53427	2.10271
	80	1.42472	2.20031	2.1951	2.24434	3.09908	1.69038	1.41234	0.951087	1.74652	0.49245	0.554501	0.539987	0.772735	0.477839	0.555709	0.468583	0.523971	0.459349	1.92527	2.09986	2.17438	3.10008	1.6568	2.24488	1.39082	1.18845	1.36617	0.600092	0.846149	1.43702	0.730605	0.840826	0.671578	0.840782	0.546559	0.844727	1.02133	2.39221	1.74795	1.24178	1.53037	1.23333	1.47784	1.16094	2.49935	1.50443	1.5335	2.30568
	90	1.464	2.3142	2.10934	2.20712	3.08859	1.68697	1.46059	0.985387	1.70657	0.531871	0.53759	0.540081	0.77706	0.479949	0.557583	0.458091	0.50712	0.45285	2.03788	2.04004	2.2881	3.14752	1.88072	2.44244	1.40379	1.17002	1.33143	0.594596	0.821736	1.40106	0.748633	0.842873	0.655232	0.855339	0.553264	0.78994	1.06944	2.33474	1.76806	1.23315	1.53377	1.27219	1.53737	1.12691	2.33944	1.56557	1.48385	2.211
[truncated: 41 more columns]

## Sheet: Supp Fig.6a
			Recording	2APB conc(uM)	Currents	net currents	normalized current
			a	3000	-4.7	-4.45	1			2-APB conc	mean	S.E.M
				1000	-4.1	-3.85	0.865169			3000	1	0
				100	-1	-0.75	0.168539			1000	0.917856	0.03
				10	-0.4	-0.15	0.0337079			100	0.153151	0.02
				leak	-0.25					10	0.0453775	0.004
			b		-13.8	-13	1
					-12.2	-11.4	0.876923
					-3.05	-2.25	0.173077
					-1.6	-0.8	0.0615385
				leak	-0.8
			c		-24.4	-22.8	1
					-23.3	-21.7	0.951754
					-4.2	-2.6	0.114035
					-2.8	-1.2	0.0526316
				leak	-1.6
			d		-4.66	-4.46	1
					-4.56	-4.36	0.977578
					-0.9	-0.7	0.156951
					-0.35	-0.15	0.0336323
				leak	-0.2

## Sheet: Supp Fig. 6b
	Average ratiomettric calcium levels, background subtracted, each column represents an average of 20-40 cells in the field
	Time (s)	TRPV4WT											TRPV4DM
	0	0.657445	0.564049	0.528518	0.533237	0.655882	0.611153	0.500361	0.588695	0.523197	0.605272	0.564999	0.610223	0.791422	0.611529	0.555174	0.666972	0.56324	0.571248	0.63111	1.15257	0.860534	0.570962
	10	0.632359	0.560106	0.534177	0.537369	0.648996	0.611403	0.496628	0.584354	0.521574	0.633179	0.560078	0.612487	0.796156	0.608142	0.550165	0.666833	0.558379	0.573235	0.63705	1.18247	0.857655	0.568662
	20	0.648891	0.579846	0.560806	0.579992	1.15159	0.723382	0.549623	0.646917	0.95734	1.58195	0.701849	0.653448	0.818771	0.637645	0.571428	0.718215	0.580298	0.582378	0.674072	2.05487	1.0679	0.61638
	30	1.92527	1.43123	1.40095	1.4962	4.12537	2.63321	2.63074	2.7005	3.36665	4.70574	3.94875	2.07868	1.75655	1.4056	1.04798	2.22074	1.93136	1.34542	1.34797	7.01146	3.31462	2.78981
	40	3.28854	3.03433	2.93391	3.66591	5.03162	3.44527	4.28237	4.85187	3.94348	5.61292	5.34499	3.20263	3.57838	3.04106	2.76412	3.99421	2.86523	3.62764	2.3957	7.91121	4.18491	3.85972
	50	3.75401	3.6645	3.90448	4.59855	5.28062	3.76091	5.4145	5.32499	4.32468	6.10315	5.97783	3.93124	4.69097	3.68464	3.78919	3.914	3.37072	4.21042	2.80815	8.0821	4.59145	4.38552
	60	4.0854	3.88054	4.22056	5.25663	5.43119	3.91761	5.61785	5.92894	4.56429	6.18109	6.47523	4.33866	4.95333	3.83553	4.38925	4.27651	3.62683	4.40537	3.11085	8.26123	5.02859	4.45645
	70	4.3744	4.68004	4.62036	5.2796	5.41792	3.88853	5.86964	6.30264	4.75051	6.34463	6.40727	3.92619	5.12852	4.29491	4.7724	5.0222	3.92465	4.75147	3.25899	8.22331	5.19734	4.61305
	80	4.47407	4.55407	5.0313	5.29253	5.43513	4.06052	5.95763	6.64396	4.7497	6.19622	6.71829	4.27846	5.35291	4.41396	5.09117	5.1761	4.01394	4.84962	3.5997	8.26046	5.16202	5.20997
	90	4.52855	4.56722	5.29223	5.66433	5.54984	4.04956	6.31933	6.78514	4.84188	6.37595	6.6736	4.36119	5.39877	4.49242	5.39188	5.44732	4.3539	5.33613	3.61695	8.25043	5.23068	5.4306

## Sheet: Supp Fig. 6c
	Average ratiomettric calcium levels, background subtracted, each column represents an average of 20-40 cells in the field
	Time (s)	TRPV4WT											TRPV4DM
	0	0.690048	0.638458	0.603318	0.588572	0.99625	0.730907	0.730907	0.595546	1.13297	0.589261	0.558535	0.650024	0.535438	0.735155	0.570005	0.625918	0.68733	0.621626	0.652847	0.615905	0.682198	0.592441
	10	0.698481	0.632491	0.594576	0.594656	1.00624	0.724291	0.724291	0.59467	1.1191	0.59439	0.565646	0.65237	0.544174	0.743453	0.569089	0.624561	0.678653	0.618883	0.655654	0.611288	0.689303	0.592234
	20	0.759952	0.715027	0.722339	0.839234	1.34753	0.815609	0.815609	0.677472	1.39734	0.637167	0.695711	0.78652	0.626672	0.888601	0.668287	0.6797	0.852771	0.770684	0.842492	0.698546	0.790708	0.681566
	30	0.940879	1.08449	1.19311	1.45174	2.16567	1.01006	1.01006	1.12462	1.50246	0.828163	1.71922	0.95511	1.34044	1.34974	0.923929	0.803249	0.864506	1.2133	1.59699	0.861965	1.21867	1.11541
	40	1.22583	1.243	1.33144	1.7997	2.32836	1.3084	1.3084	1.36347	1.99747	0.919788	1.96383	1.14197	1.66771	1.34198	0.953642	0.855523	1.03213	1.32286	1.84315	0.908722	1.46575	1.26767
	50	1.42835	1.23524	1.40425	1.89681	2.19283	1.39193	1.39193	1.39926	2.14685	0.935147	1.93094	1.23485	1.68257	1.34662	0.954656	0.838016	1.15541	1.32557	1.75643	0.917636	1.52144	1.28385
	60	1.54493	1.28578	1.3798	2.03328	2.03008	1.46509	1.46509	1.34985	2.1607	0.926144	1.74278	1.28682	1.70407	1.31127	0.993384	0.808902	1.23134	1.2784	1.9834	0.928241	1.47569	1.24022
	70	1.50297	1.23251	1.38468	1.99615	2.029	1.54055	1.54055	1.33199	2.13402	0.919988	1.73422	1.32056	1.68862	1.29713	1.05007	0.78566	1.27269	1.22978	1.96533	0.941887	1.43618	1.26657
	80	1.51995	1.22485	1.33241	1.99869	2.00951	1.54317	1.54317	1.31517	2.03248	0.899642	1.68394	1.30303	1.63994	1.29618	1.14345	0.863368	1.23845	1.22465	1.86518	0.918733	1.4389	1.23565
	90	1.56339	1.24811	1.32341	1.96505	1.98396	1.48361	1.48361	1.30591	2.03143	0.856998	1.64471	1.30538	1.62029	1.28723	1.17781	0.908279	1.23041	1.22617	1.79591	0.915136	1.42755	1.20852

## Sheet: Supp Fig.6d
			The Ratio of Currents Induced by APB and GSK101
			mutants	Recordings	2mM APB currents	5 µm GSK101 currents	Base	Currents Ratio (IGSK/I APB)
			hVR4/DM	oocyte 1	7.75	13.7	1	1.88148
				oocyte 2	7.1	14.7	0.77	2.20063
				oocyte 3	3.8	11.4	0.1	3.05405
				oocyte 4	1.9	6	0.35	3.64516
				oocyte 5	5.92	12.6	0.3	2.18861
				oocyte 6	3.65	8.77	0.13	2.45455
				oocyte 7	2.78	9.1	0.11	3.36704
			N474A/DM	oocyte 1	8.59	6.4	0.2	0.738975
				oocyte 2	5.17	4.85	0.35	0.93361
				oocyte 3	10.48	6.7	0.1	0.635838
				oocyte 4	6.4	8.59	0.1	1.34762
				oocyte 5	1.22	2.08	0.06	1.74138
			Y553A/DM	oocyte 1	5.03	0.22	0.2	0.00414079
				oocyte 2	15.477	2.6	2.4	0.015294
				oocyte 3	7.94	1.5	1.3	0.0301205
				oocyte 4	22.1	1.9	1.5	0.0194175
				oocyte 5	9.36	1.35	1.2	0.0183824
			F524A/DM	oocyte 1	21.1	6.9	0.3	0.317308
				oocyte 2	15.2	6.8	0.4	0.432432
				oocyte 3	11.7	2.2	0.2	0.173913
				oocyte 4	12.6	3.9	0.1	0.304
				oocyte 5	5.2	2.05	0.22	0.36747
				oocyte 6	7.5	5.1	0.4	0.661972

[truncated: 4 more sheets: Supp Fig.6e, Supp Fig. 9b, Supp Fig. 9c, Supp Fig. 9d]
